# Supplementary material for: ProCPU Is Expressed by (Primary) Human Monocytes and Macrophages and Expression Differs between States of Differentiation and Activation
Source: Int J Mol Sci. 2023 Feb 13;24(4):3725. doi: 10.3390/ijms24043725 (PMC9967989; doi:10.3390/ijms24043725)
Supplement: Supplementary file 1 [file ijms-24-03725-s001.zip]

Archive with 1 entries (1 files):
- ijms-2126052-supplementary.pdf
